# Supplementary material for: Impact of COVID-19 Diagnosis on Mortality in Patients with Ischemic Stroke Admitted during the 2020 Pandemic in Italy
Source: J Clin Med. 2023 Jul 8;12(14):4560. doi: 10.3390/jcm12144560 (PMC10380878; doi:10.3390/jcm12144560)
Supplement: Supplementary file 1 [file jcm-12-04560-s001.zip]

Archive with 1 entries (1 files):
- jcm-2405879-SI.pdf
